# Supplementary material for: Targeting CD47 and Angiogenesis Demonstrates Effective Anti-Tumor Effect in Bladder Cancer
Source: Biomedicines. 2024 Sep 23;12(9):2152. doi: 10.3390/biomedicines12092152 (PMC11430664; doi:10.3390/biomedicines12092152)
Supplement: Supplementary file 1 [file biomedicines-12-02152-s001.zip › Table S1.xlsx]

## Sheet: Sheet1
Table S1. Characteristics for the 116 bladder cancer patients
Sample ID	Tumor Histological Stage	Tumor Histological Grade	Gender
13-01956	T2	high grade (HG)	Male
13-02144	Ta	low grade (LG)	Male
13-02175	Ta	low grade (LG)	Male
13-02466	T2	high grade (HG)	Male
13-02619	Ta	low grade (LG)	Male
13-02685	T2	high grade (HG)	Male
13-02849	T2	high grade (HG)	Male
13-03955	T2	high grade (HG)	Male
13-04230	T2	low grade (LG)	Female
13-04704	T1	high grade (HG)	Male
13-04745	T2	high grade (HG)	Male
14-00234	Ta	low grade (LG)	Male
14-00581	T4	high grade (HG)	Male
14-00793	T2	high grade (HG)	Male
14-00795	T2	high grade (HG)	Male
14-01395	T2	high grade (HG)	Male
14-01475	T2	high grade (HG)	Male
14-02677	Ta	low grade (LG)	Male
14-02766	Ta	low grade (LG)	Male
14-03123	Ta	low grade (LG)	Male
14-03247	Ta	low grade (LG)	Male
14-04145	T1	high grade (HG)	Male
14-04171	T2	high grade (HG)	Female
14-04177	Ta	low grade (LG)	Male
14-04532	T2	high grade (HG)	Male
14-05349	T2	high grade (HG)	Male
14-05485	Ta	low grade (LG)	Male
14-05632	Ta	low grade (LG)	Male
14-06333	T2	high grade (HG)	Male
14-06334	T2	high grade (HG)	Male
15-00439	T2	high grade (HG)	Male
15-01244	Ta	low grade (LG)	Male
15-01375	Ta	low grade (LG)	Male
15-01478	Ta	high grade (HG)	Male
15-02349	Ta	low grade (LG)	Male
15-02383	T1	low grade (LG)	Male
15-02612	T2	high grade (HG)	Male
15-03006	T2	high grade (HG)	Male
15-03260	Ta	low grade (LG)	Male
15-03362	T2	high grade (HG)	Male
15-03547	T1	low grade (LG)	Female
15-04499	Ta	low grade (LG)	Male
15-04986	T2	high grade (HG)	Male
15-05292	T2	high grade (HG)	Female
15-05356	T2	high grade (HG)	Male
15-05661	T2	high grade (HG)	Male
15-06264	Ta	high grade (HG)	Male
15-06505	T2	high grade (HG)	Male
15-07211	T2	high grade (HG)	Female
15-07904	T2	high grade (HG)	Female
15-08136	Ta	low grade (LG)	Male
15-08229	Ta	low grade (LG)	Male
16-00424	Ta	low grade (LG)	Male
16-00597	Ta	high grade (HG)	Male
16-00823	Ta	high grade (HG)	Male
16-01992	Ta	low grade (LG)	Male
16-03542	Ta	high grade (HG)	Male
16-03811	Ta	high grade (HG)	Male
16-03845	Ta	low grade (LG)	Male
16-04345	Ta	low grade (LG)	Male
16-04568	T2	high grade (HG)	Male
16-05062	Ta	low grade (LG)	Male
16-06678	T2	high grade (HG)	Male
16-07217	T2	high grade (HG)	Male
16-07510	Ta	low grade (LG)	Male
16-07736	Ta	high grade (HG)	Female
16-07913	T2	high grade (HG)	Male
16-09546	Ta	low grade (LG)	Female
16-09658	Ta	low grade (LG)	Female
17-00033	T2	high grade (HG)	Male
17-00079	T2	high grade (HG)	Male
17-00449	Ta	low grade (LG)	Male
17-00711	Ta	low grade (LG)	Male
17-00712	Ta	low grade (LG)	Male
17-00714	Ta	low grade (LG)	Male
17-02322	Ta	low grade (LG)	Male
17-02588	Ta	low grade (LG)	Male
17-03605	T1	high grade (HG)	Female
17-03827	T2	high grade (HG)	Male
17-03828	T1	low grade (LG)	Male
17-04166	Ta	low grade (LG)	Female
17-04366	T2	high grade (HG)	Male
17-04702	T2	high grade (HG)	Male
17-04773	T2	high grade (HG)	Male
17-05088	Ta	low grade (LG)	Male
17-05176	T4	high grade (HG)	Male
17-05542	Ta	low grade (LG)	Male
17-06515	Ta	low grade (LG)	Male
17-07947	Ta	low grade (LG)	Male
17-08297	T2	high grade (HG)	Male
17-08610	T1	high grade (HG)	Male
17-09216	T2	high grade (HG)	Male
17-09783	T2	high grade (HG)	Male
18-01098	Ta	low grade (LG)	Male
18-01155	T1	high grade (HG)	Male
18-01325	T1	high grade (HG)	Male
18-01349	Ta	low grade (LG)	Male
18-02786	Ta	low grade (LG)	Female
18-03394	T2	high grade (HG)	Male
18-04929	Ta	low grade (LG)	Male
18-04976	Ta	low grade (LG)	Male
18-05670	Ta	low grade (LG)	Male
18-06138	Ta	low grade (LG)	Male
18-06307	Ta	low grade (LG)	Female
18-06640	T1	high grade (HG)	Male
18-06810	T2	high grade (HG)	Female
18-06857	T2	high grade (HG)	Male
18-06875	Ta	high grade (HG)	Male
18-06876	Ta	low grade (LG)	Male
18-06878	Ta	low grade (LG)	Male
18-07704	Ta	low grade (LG)	Male
18-08289	Ta	low grade (LG)	Male
18-09428	T2	high grade (HG)	Male
18-10066	Ta	low grade (LG)	Male
18-10219	Ta	low grade (LG)	Male
18-10915	Ta	low grade (LG)	Male
