# Supplementary material for: Targeting CD47 and Angiogenesis Demonstrates Effective Anti-Tumor Effect in Bladder Cancer
Source: Biomedicines. 2024 Sep 23;12(9):2152. doi: 10.3390/biomedicines12092152 (PMC11430664; doi:10.3390/biomedicines12092152)
Supplement: Supplementary file 1 [file biomedicines-12-02152-s001.zip › Table S2.xlsx]

## Sheet: Sheet1
Table S2. Applications of antibodies used in the study
Antibody	Application	Dilution
PE anti-mouse/human CD11b	FC	1:100 in PBS
PerCP anti-mouse/human CD11b	FC	1:100 in PBS
PerCP anti-human CD45	FC	1:40 in PBS
FITC anti-human CD47	FC	1:40 in PBS
anti-CD47 antibody	IHC	1:2000 in PBS
VEGF-A Monoclonal antibody	IHC	1:1000 in PBS
anti-CD31 antibody	IHC	1:300 in PBS
anti-CD68 antibody	IF	1:300 in PBS
